# Supplementary material for: Redox-Sensitive Mapping of a Mouse Tumor Model Using Sparse Projection Sampling of Electron Paramagnetic Resonance
Source: Antioxid Redox Signal. 2022 Jan 17;36(1-3):57–69. doi: 10.1089/ars.2021.0003 (PMC8823265; doi:10.1089/ars.2021.0003)
Supplement: Supplemental data [file Supp_VideoS2.zip]

Archive with 2 entries (2 files):
- admin renamed KimuraSupplVideoS2.mp4
- KimuraSupplVideoS2.pptx
